# Supplementary material for: Homo- and Heterogeneous Benzyl Alcohol Catalytic Oxidation Promoted by Mononuclear Copper(II) Complexes: The Influence of the Ligand upon Product Conversion
Source: Molecules. 2024 Jun 3;29(11):2634. doi: 10.3390/molecules29112634 (PMC11173773; doi:10.3390/molecules29112634)
Supplement: Supplementary file 1 [file molecules-29-02634-s001.zip]

Archive with 1 entries (1 files):
- molecules-2991827-supplementary.pdf
